# Supplementary material for: Extreme Reconfiguration of Plastid Genomes in Papaveraceae: Rearrangements, Gene Loss, Pseudogenization, IR Expansion, and Repeats
Source: Int J Mol Sci. 2024 Feb 14;25(4):2278. doi: 10.3390/ijms25042278 (PMC10888665; doi:10.3390/ijms25042278)
Supplement: Supplementary file 1 [file ijms-25-02278-s001.zip]

Archive with 1 entries (1 files):
- ijms-2839397-supplementary.pdf
